# Supplementary material for: A Framework for Weather-Driven Dengue Virus Transmission Dynamics in Different Brazilian Regions
Source: Int J Environ Res Public Health. 2021 Sep 9;18(18):9493. doi: 10.3390/ijerph18189493 (PMC8466780; doi:10.3390/ijerph18189493)
Supplement: Supplementary file 1 [file ijerph-18-09493-s001.zip]

Archive with 1 entries (1 files):
- ijerph-1292835-supplementary.pdf
